# Supplementary material for: A Virtual Reality-Based Self-Help Intervention for Dealing with the Psychological Distress Associated with the COVID-19 Lockdown: An Effectiveness Study with a Two-Week Follow-Up
Source: Int J Environ Res Public Health. 2021 Aug 2;18(15):8188. doi: 10.3390/ijerph18158188 (PMC8346162; doi:10.3390/ijerph18158188)
Supplement: Supplementary file 1 [file ijerph-18-08188-s001.zip]

Archive with 1 entries (1 files):
- ijerph-1288212-supplementary.pdf
